# Supplementary material for: Biology, ecology, and biogeography of eremic praying mantis Blepharopsis mendica (Insecta: Mantodea)
Source: PeerJ. 2024 Jan 29;12:e16814. doi: 10.7717/peerj.16814 (PMC10832664; doi:10.7717/peerj.16814)
Supplement: Supplemental Information 8 [file peerj-12-16814-s008.fas]

>ZMPC522
AACACTATATTTCATTTTTGGAGCTTGAGCAGGAATACTAGGGACATCTTTAAGAATTCT
AATTCGAACAGAACTTGGCCAACCAGGTTCCTTAATCGGTGATGATCAAATTTACAATGT
TATTGTAACTGCTCACGCCTTCATTATGATTTTTTTTATAGTTATACCAATTATGATTGG
TGGATTTGGTAATTGATTAGTACCTTTAATACTAGGAGCACCTGATATAGCCTTTCCTCG
AATAAATAATATAAGTTTTTGATTGTTACCTCCATCCATTATATTGTTATTAATTAGTAG
AACAGTAGAAAGAGGAGCCGGAACAGGATGAACTGTCTATCCTCCTCTTTCTGCTAGAAT
TGCTCACGCCGGCCCTGCTGTAGATTTAACAATTTTCTCATTGCATTTGGCGGGTATATC
CAGAATTATAGGAGCTGTTAATTTTATTACCACCATAATCAATATAAAACCAGTATACAT
AAATCAAACACAAATACCTTTATTTGTATGATCAGTAGGTATTACTGCCATTCTTTTATT
GTTATCACTACCAGTTTTAGCAGGAGCAATTACAATATTATTAACAGATCGAAATCTTAA
CACATCATTTTTTGACCCAGCAGGAGGGGGAGACCCAATCTTATATCAACATTTATTC
>ZMPC524
AACACTATATTTCATTTTTGGAGCTTGAGCAGGAATACTAGGAAcATCTTTAAGAATTCT
AATTCGAACAGAACTTGGCCAACCAGGTTCCTTAATTGGTGATGATCAAATTTACAATGT
TATTGTAACTGCTCACGCCTTCATTATGATCTTTTTTATAGTTATACCAATTATGATTGG
TGGATTTGGTAATTGATTAGTACCTTTAATACTAGGAGCACCTGATATAGCCTTTCCTCG
AATAAATAATATAAGTTTTTGATTGTTACCTCCATCCATTATATTGTTATTAATTAGTAG
AACAGTAGAAAGAGGAGCCGGAACAGGATGAACTGTCTATCCTCCTCTTTCTGCTAGAAT
TGCTCACGCCGGCCCTGCTGTAGATTTAACAATTTTCTCATTGCATTTGGCGGGTATATC
CAGAATTATAGGAGCTGTTAATTTTATTACCACCATAATCAATATAAAACCAGTATACAT
AAATCAAACACAAATACCTTTATTTGTATGATCAGTAGGTATTACTGCCATTCTTTTATT
GTTATCACTACCAGTTTTAGCAGGAGCAATTACAATATTATTAACAGATCGAAATCTTAA
CACATCATTTTTTGACCCAGCAGGAGGGGGAGACCCAATCTTATATCAACATTTATTC
>ZMPC526
AACACTATATTTCATTTTTGGAGCTTGAGCAGGAATACTAGGAACATCTTTAAGAATTCT
AATTCGAACAGAACTTGGCCAACCAGGTTCCTTAATTGGTGATGATCAAATTTACAATGT
TATTGTAACTGCTCACGCCTTCATTATGATCTTTTTTATAGTTATACCAATTATGATTGG
TGGATTTGGTAATTGATTAGTACCTTTAATACTAGGAGCACCTGATATAGCCTTTCCTCG
AATAAATAATATAAGTTTTTGATTGTTACCTCCATCCATTATATTGTTATTAATTAGTAG
AACAGTAGAAAGAGGAGCCGGAACAGGATGAACTGTCTATCCTCCTCTTTCTGCTAGAAT
TGCTCACGCCGGCCCTGCTGTAGATTTAACAATTTTCTCATTGCATTTGGCGGGTATATC
CAGAATTATAGGAGCTGTTAATTTTATTACCACCATAATCAATATAAAACCAGTATACAT
AAATCAAACACAAATACCTTTATTTGTATGATCAGTAGGTATTACTGCCATTCTTTTATT
GTTATCACTACCAGTTTTAGCAGGAGCAATTACAATATTATTAACAGATCGAAATCTTAA
CACATCATTTTTTGACCCAGCAGGAGGGGGAGACCCAATCTTATATCAACATTTATTC
>ZMPC528
AACACTATATTTCATTTTTGGAGCTTGAGCAGGAATACTAGGAACATCTTTAAGAATTCT
AATTCGAACAGAACTTGGCCAACCAGGTTCCTTAATTGGTGATGATCAAATTTACAATGT
TATTGTAACTGCTCACGCCTTCATTATGATTTTTTTTATAGTTATACCAATTATGATTGG
TGGATTTGGTAATTGATTAGTACCTTTAATATTAGGAGCACCTGATATAGCCTTTCCTCG
AATAAATAATATAAGTTTTTGATTGTTACCTCCATCCATTATATTGTTATTAATTAGTAG
AACAGTAGAAAGAGGAGCCGGAACAGGATGAACTGTCTATCCTCCTCTTTCTGCTAGAAT
TGCTCACGCCGGCCCTGCTGTAGATTTAACAATTTTCTCATTGCATTTGGCGGGTATATC
CAGAATTATAGGAGCTGTTAATTTTATTACCACCATAATCAATATAAAACCAGTATACAT
AAATCAAACACAAATACCTTTATTTGTATGATCAGTAGGTATTACTGCCATTCTTTTATT
GTTATCACTACCAGTTTTAGCAGGAGCAATTACAATATTATTAACAGATCGAAATCTTAA
CACATCATTTTTTGACCCAGCAGGAGGGGGAGACCCAATCTTATATCAACATTTATTC
>ZMPC529
AACACTATATTTCATTTTTGGAGCTTGAGCAGGAATATTAGGAACATCTTTAAGAATTCT
AATTCGAACAGAACTTGGCCAACCAGGTTCCTTAATTGGTGATGATCAAATTTACAATGT
TATTGTAACTGCTCACGCCTTCATTATGATTTTTTTTATAGTTATACCAATTATGATTGG
TGGTTTTGGTAATTGATTAGTACCTTTAATATTAGGGGCACCTGATATAGCCTTTCCTCG
AATAAACAATATAAGTTTTTGATTATTACCTCCATCCATTATATTGTTATTAATTAGTAG
AACAGTAGAAAGAGGAGCCGGAACAGGATGAACTGTCTATCCTCCTCTTTCTGCTAGAAT
TGCTCACGCCGGTCCTGCTGTAGATTTAACAATTTTTTCATTACATTTGGCGGGTATATC
CAGAATTATAGGAGCTGTTAATTTTATTACCACCATAATTAATATAAAACCAGTATACAT
AAATCAAACGCAAATACCTTTATTTGTATGATCAGTAGGTATTACTGCCATTCTTTTATT
GTTATCATTACCAGTTTTAGCAGGAGCAATTACAATATTATTAACAGATCGAAATCTTAA
TACATCATTTTTTGACCCAGCAGGAGGGGGAGACCCAATTTTATACCAACATTTATTC
>ZMPC530
AACACTATATTTCATTTTTGGAGCTTGAGCAGGAATACTAGGAACATCTTTAAGAATTCT
AATTCGAACAGAACTTGGCCAACCAGGTTCCTTAATTGGTGATGATCAAATTTACAATGT
TATTGTAACTGCTCACGCCTTCATTATGATCTTTTTTATAGTTATACCAATTATGATTGG
TGGATTTGGTAATTGATTAGTACCTTTAATACTAGGAGCACCTGATATAGCCTTCCCTCG
AATAAATaATATAAGTTTTTGATTGTTACCTCCATCCATTATATTATTATTAATTAGTAG
AACAGTAGAAAGAGGAGCCGGAACAGGATGAACTGTCTATCCTCCTCTTTCTGCTAGAAT
TGCTCACGCCGGCCCTGCTGTAGATTTAACAATTTTCTCATTGCATTTGGCGGGTATATC
CAGAATTATAGGAGCTGTTAATTTTATTACCACCATAATCAATATAAAACCAGTATACAT
AAATCAAACACAAATACCTTTATTTGTATGATCAGTAGGTATTACTGCCATTCTTTTATT
ATTATCACTACCAGTTTTAGCAGGAGCAATTACAATATTATTAACAGATCGAAATCTTAA
CACATCATTTTTTGACCCAGCAGGAGGGGGAGACCCAATCTTATATCAACATTTATTC
>ZMPC531
AACACTATATTTCATTTTTGGAGCTTGAGCAGGAATACTAGGAACATCTTTAAGAATTCT
AATTCGAACAGAACTTGGCCAACCAGGTTCCTTAATTGGTGATGATCAAATTTACAATGT
TATTGTAACTGCTCACGCCTTCATTATGATCTTTTTTATAGTTATACCAATTATGATTGG
TGGATTTGGTAATTGATTAGTACCTTTAATACTAGGAGCACCTGATATAGCCTTCCCTCG
AATAAATAATATAAGTTTTTGATTGTTACCTCCATCCATTATATTATTATTAATTAGTAG
AACAGTAGAAAGAGGAGCCGGAACAGGATGAACTGTCTATCCTCCTCTTTCTGCTAGAAT
TGCTCACGCCGGCCCTGCTGTAGATTTAACAATTTTCTCATTGCATTTGGCGGGTATATC
CAGAATTATAGGAGCTGTTAATTTTATTACCACCATAATCAATATAAAACCAGTATACAT
AAATCAAACACAAATACCTTTATTTGTATGATCAGTAGGTATTACTGCCATTCTTTTATT
ATTATCACTACCAGTTTTAGCAGGAGCAATTACAATATTATTAACAGATCGAAATCTTAA
CACATCATTTTTTGACCCAGCAGGAGGGGGAGACCCAATCTTATATCAACATTTATTC
>ZMPC532
AACACTATATTTCATTTTTGGAGCTTGAGCAGGAATACTAGGAACATCTTTAAGAATTCT
AATTCGAACAGAACTTGGCCAACCAGGTTCCTTAATTGGTGATGATCAAATTTACAATGT
TATTGTAACTGCTCACGCCTTCATTATGATTTTTTTTATAGTTATACCAATTATGATTGG
TGGATTTGGTAATTGATTAGTACCTTTAATATTAGGAGCACCTGATATAGCCTTTCCTCG
AATAAATAATATAAGTTTTTGATTGTTACCTCCATCCATTATATTGTTATTAATTAGTAG
AACAGTAGAAAGAGGAGCCGGAACAGGATGAACTGTCTATCCTCCTCTTTCTGCTAGAAT
TGCTCACGCCGGCCCTGCTGTAGATTTAACAATTTTCTCATTGCATTTGGCGGGTATATC
CAGAATTATAGGAGCTGTTAATTTTATTACCACCATAATCAATATAAAACCAGTATACAT
AAATCAAACACAAATACCTTTATTTGTATGATCAGTAGGTATTACTGCCATTCTTTTATT
GTTATCACTACCAGTTTTAGCAGGAGCAATTACAATATTATTAACAGATCGAAATCTTAA
CACATCATTTTTTGACCCAGCAGGAGGGGGAGACCCAATCTTATATCAACATTTATTC
>ESPCBle1
AACATTATATTTCATTTTTGGAGCTTGAGCAGGAATACTAGGAACATCTTTAAGAATTCT
AATTCGAACAGAACTTGGCCAACCAGGTTCCTTAATTGGTGATGATCAAATTTACAATGT
TATTGTAACTGCTCACGCCTTCATTATGATCTTTTTTATAGTTATACCAATTATGATTGG
TGGATTTGGTAATTGATTAGTACCTTTAATACTAGGAGCACCTGATATAGCCTTTCCTCG
AATAAATAATATAAGTTTTTGATTGTTACCTCCATCCATTATATTGTTATTAATTAGTAG
AACAGTAGAAAGAGGAGCCGGAACAGGATGAACTGTCTATCCTCCTCTTTCTGCTAGAAT
TGCTCACGCCGGCCCTGCTGTAGATTTAACAATTTTCTCATTGCATTTGGCGGGTATATC
CAGAATTATAGGAGCTGTTAATTTTATTACCACCATAATCAATATAAAACCAGTATACAT
AAATCAAACACAAATACCTTTATTTGTATGATCAGTAGGTATTACTGCCATTCTTTTATT
GTTATCACTACCAGTTTTAGCAGGAGCAATTACAATATTATTAACAGATCGAAATCTTAA
CACATCATTTTTTGACCCAGCAGGAGGGGGAGACCCAATCTTATATCAACATTTATTC
>RB#2
AACATTATATTTCATTTTTGGAGCTTGAGCAGGAATACTAGGAACATCTTTAAGAATTTT
AATTCGAACAGAACTTGGCCAACCAGGTTCCTTAATTGGTGATGATCAAATTTACAATGT
TATTGTAACCGCTCACGCCTTCATTATAATTTTTTTTATAGTTATACCAATTATAATTGG
TGGGTTTGGTAATTGGTTAGTACCTCTAATATTAGGAGCACCTGATATAGCCTTCCCTCG
AATAAATAATATAAGTTTTTGATTATTACCTCCATCCATTATATTGTTATTAATTAGTAG
AACAGTAGAAAGAGGAGCTGGAACAGGATGAACTGTTTATCCTCCTCTTTCTGCCAGAAT
TGCTCACGCCGGTCCCGCTGTAGATTTAACAATTTTTTCATTACATTTAGCGGGTATATC
CAGAATTATAGGAGCTGTTAATTTTATTACCACCATAATCAATATAAAACCAGTATACAT
AAATCAAACACAAATACCTTTATTTGTATGATCAGTAGGTATTACTGCCATTCTTTTATT
ATTATCACTACCAGTTTTAGCTGGAGCAATCACAATATTATTAACAGATCGAAATCTTAA
TACATCATTTTTTGACCCAGCAGGAGGGGGAGACCCAATCTTATATCAACATTTATTT
>RB#3
AACACTATATTTCATTTTTGGAGCTTGAGCAGGAATACTAGGAACATTTTTAAGAATTCT
AATTCGAACAGAACTTGGCCAACCAGGTTCCTTAATTGGTGATGATCAAATTTACAATGT
TATTGTAACTGCTCACGCCTTCATTATGATTTTTTTTATAGTTATACCAATTATGATTGG
TGGTTTTGGTAATTGATTAGTACCTTTAATATTAGGGGCACCTGATATAGCCTTTCCTCG
AATAAACAATATAAGTTTTTGATTATTACCTCCATCCATTATATTGTTATTAATTAGTAG
AACAGTAGAAAGAGGAGCCGGAACAGGATGAACTGTCTATCCTCCTCTTTCTGCTAGAAT
TGCTCACGCCGGTCCTGCTGTAGATTTAACAATTTTTTCATTACATTTGGCGGGTATATC
CAGAATTATAGGAGCTGTTAATTTTATTACCACCATAATTAATATAAAACCAGTATACAT
AAATCAAACGCAAATACCTTTATTTGTATGATCAGTAGGTATTACTGCCATTCTTTTATT
GTTATCATTACCAGTTTTAGCAGGAGCAATTACAATATTATTAACAGATCGAAATCTTAA
TACATCATTTTTTGACCCAGCAGGAGGGGGAGACCCAATTTTATACCAACATTTATTC
>RB#5
AACACTATATTTCATTTTTGGAGCTTGAGCAGGAATACTAGGAACATCTTTAAGAATTTT
AATTCGAACAGAACTTGGCCAACCAGGTTCCTTAATTGGTGATGATCAAATTTACAATGT
TATTGTAACTGCTCACGCCTTCATTATAATTTTTTTTATAGTAATACCAATTATAATTGG
TGGGTTTGGTAATTGGTTAGTACCTCTAATATTAGGAGCACCTGATATAGCCTTCCCTCG
AATAAATAATATAAGTTTTTGATTATTACCTCCATCCATTATGTTGTTATTAATTAGTAG
AACAGTAGAAAGAGGAGCTGGAACAGGATGAACTGTTTATCCTCCTCTTTCTGCTAGAAT
TGCTCACGCCGGTCCCGCTGTAGATTTAACAATTTTTTCATTGCATTTAGCGGGTATATC
CAGAATTATAGGAGCTGTTAATTTTATTACCACCATAATCAATATAAAACCAGTATACAT
AAATCAAACACAAATACCTTTATTTGTATGATCAGTAGGTATTACTGCCATTCTTTTATT
ATTATCACTACCAGTTTTAGCTGGAGCAATCACAATATTATTAACAGATCGAAATCTTAA
TACATCATTTTTCGACCCAGCAGGAGGGGGAGACCCAATCTTATATCAACATTTATTT
>RB#6
AACACTATATTTCATTTTTGGAGCTTGAGCAGGAATACTAGGAACATCTTTAAGAATTTT
AATTCGAACAGAACTTGGCCAACCAGGTTCCTTAATTGGTGATGATCAAATTTACAATGT
TATTGTAACTGCTCACGCCTTCATTATAATTTTTTTTATAGTAATACCAATTATAATTGG
TGGGTTTGGTAATTGGTTAGTACCTCTAATATTAGGAGCACCTGATATAGCCTTCCCTCG
AATAAATAATATAAGTTTTTGATTATTACCTCCATCCATTATGTTGTTATTAATTAGTAG
AACAGTAGAAAGAGGAGCTGGAACAGGATGAACTGTTTATCCTCCTCTTTCTGCTAGAAT
TGCTCACGCCGGTCCCGCTGTAGATTTAACAATTTTTTCATTGCATTTAGCGGGTATATC
CAGAATTATAGGAGCTGTTAATTTTATTACCACCATAATCAATATAAAACCAGTATACAT
AAATCAAACACAAATACCTTTATTTGTATGATCAGTAGGTATTACTGCCATTCTTTTATT
ATTATCACTACCAGTTTTAGCTGGAGCAATCACAATATTATTAACAGATCGAAATCTTAA
TACATCATTTTTTGACCCAGCAGGAGGGGGAGACCCAATCTTATATCAACATTTATTT
>VG#1
AACACTATATTTCATTTTTGGAGCTTGAGCAGGAATACTAGGAACATCTTTAAGAATTCT
AATTCGAACAGAACTTGGCCAACCAGGTTCCTTAATTGGTGATGATCAAATTTACAATGT
TATTGTAACTGCTCACGCCTTCATTATGATTTTTTTTATAGTTATACCAATTATGATTGG
AGGGTTTGGTAATTGATTAGTACCTTTAATATTAGGAGCACCTGATATAGCCTTTCCTCG
AATAAACAATATAAGTTTTTGATTATTACCTCCATCCATTATATTGTTATTAATCAGTAG
AACAGTAGAAAGAGGAGCCGGAACAGGATGAACTGTCTATCCTCCTCTTTCTGCTAGAAT
TGCTCACGCCGGCCCTGCTGTAGATTTAACAATTTTTTCATTGCATTTGGCGGGTATATC
CAGAATTATAGGAGCTGTTAATTTTATTACCACCATAATCAATATAAAACCAGTATACAT
AAATCAAACACAAATACCTTTATTTGTATGATCAGTAGGTATTACTGCCATCCTTTTATT
GTTATCACTACCAGTTTTAGCAGGAGCAATTACAATATTATTAACAGATCGAAATCTTAA
TACATCATTTTTTGACCCAGCAGGAAGGGGAGACCCAATTTTATACCAACATTTATTC
>Pak1 "MAN-00032"
AACACTATATTTCATTTTTGGAGCTTGAGCAGGAATACTAGGAACATCTTTAAGAATTCT
AATTCGAACAGAACTTGGCCAACCAGGTTCCTTAATTGGTGATGATCAAATTTATAATGT
TATTGTAACTGCCCATGCCTTTATTATAATTTTCTTTATAGTTATGCCAATTATAATTGG
TGGATTTGGTAATTGATTAGTACCTTTAATATTAGGAGCACCTGATATAGCCTTCCCTCG
AATAAATAATATAAGCTTTTGATTATTACCTCCATCCATTATATTGTTATTAATTAGTAG
AACAGTAGAAAGAGGAGCCGGAACAGGATGAACTGTTTATCCTCCTCTTTCTGCTAGAAT
TGCTCACGCCGGTCCTGCTGTAGACTTAACAATTTTTTCATTACATTTGGCGGGTATATC
CAGAATTATAGGAGCCGTTAATTTTATTACCACCATAATCAATATAAAACCAGTATACAT
AAATCAAACACAAATACCTTTATTTGTATGATCAGTAGGTATTACTGCCATTCTTTTATT
GTTATCACTACCAGTTTTAGCAGGAGCAATTACAATATTATTAACAGATCGAAATCTTAA
TACATCATTTTTTGACCCAGCAGGAGGGGGAGACCCAATTTTATATCAACATTTATTC
