# Supplementary material for: Biology, ecology, and biogeography of eremic praying mantis Blepharopsis mendica (Insecta: Mantodea)
Source: PeerJ. 2024 Jan 29;12:e16814. doi: 10.7717/peerj.16814 (PMC10832664; doi:10.7717/peerj.16814)
Supplement: Supplemental Information 9 [file peerj-12-16814-s009.xlsx]

## Sheet: Sheet6
SUMMARY OUTPUT
Regression Statistics
Multiple R	0.785663
R Square	0.617266
Adjusted R Square	0.582472
Standard Error	0.346962
Observations	13
ANOVA
	df	SS	MS	F	Significance F
Regression	1	2.13567	2.13567	17.7406	0.00145595
Residual	11	1.32421	0.120383
Total	12	3.45988
	Coefficients	Standard Error	t Stat	P-value	Lower 95%	Upper 95%	Lower 95,0%	Upper 95,0%
Intercept	9.01082	0.388672	23.1836	1.0899e-10	8.15536	9.86628	8.15536	9.86628
24	0.0467559	0.0111007	4.21196	0.00145595	0.0223233	0.0711885	0.0223233	0.0711885

## Sheet: Sheet2
Ootheca No.	weight	Length	Width	Higth	Incubation duration	Hatching No.	Number of eggs
Unfirtilized	0.16 ± 0.03	11.85 ± 0.4	2.46 ± 0.1	6.86 ± 0.3	N/A	N/A	18 ± 2.9
Unhatched	0.36 ± 0.03	20.08 ± 0.8	4.24 ± 0.2	10.66 ± 0.2	N/A	N/A	31.85 ± 2.4
Hatched	0.46 ± 0.02	28.94 ± 2.0	4.17 ± 0.2	10.95 ± 0.4	36.75 ± 2.9	42.25 ± 5.6	43.75 ± 7.2

## Sheet: Sheet4
SUMMARY OUTPUT
Regression Statistics
Multiple R	0.998839
R Square	0.997679
Adjusted R Square	0.996518
Standard Error	0.494546
Observations	4
ANOVA
	df	SS	MS	F	Significance F
Regression	1	210.261	210.261	859.696	0.00116118
Residual	2	0.489152	0.244576
Total	3	210.75
	Coefficients	Standard Error	t Stat	P-value	Lower 95%	Upper 95%	Lower 95,0%	Upper 95,0%
Intercept	-10.6667	1.87232	-5.69703	0.0294563	-18.7226	-2.61072	-18.7226	-2.61072
X Variable 1	1.28797	0.0439271	29.3206	0.00116118	1.09897	1.47697	1.09897	1.47697

## Sheet: Sheet5
t-Test: Two-Sample Assuming Unequal Variances
	Variable 1	Variable 2
Mean	0.166	0.363286							Statistical Test	Oothecae	Length	Width	Height	Number of Eggs
Variance	0.001489	0.00170357							T-test	Unfirtilized × Unhatched
Observations	3	7								Unhatched × Hatched
Hypothesized Mean Difference	0									Hatched × Unfertilized
df	4
t Stat	-7.25383
P(T<=t) one-tail	0.000958818
t Critical one-tail	2.13185
P(T<=t) two-tail	0.00191764
t Critical two-tail	2.77645

## Sheet: oothecae
Ootheca No.	weight	Length	Width	Higth	Incubation duration	Hatching No.	Number of eggs
Unfirtilized	0.126	11.48	2.31	7.28	N/A	N/A	15
Unfirtilized	0.169	12.56	2.56	6.53	N/A	N/A	17
Unfirtilized	0.203	11.52	2.52	6.78	N/A	N/A	22
Unhatched	0.407	20.45	4.46	10.48	N/A	N/A	30
Unhatched	0.323	19.72	3.98	10.72	N/A	N/A	28
Unhatched	0.367	18.81	4.72	11.03	N/A	N/A	34
Unhatched	0.323	19.63	4.23	10.79	N/A	N/A	35
Unhatched	0.428	20.92	4.32	10.32	N/A	N/A	30
Unhatched	0.334	21.38	3.85	10.71	N/A	N/A	32
Unhatched	0.361	19.68	4.12	10.57	N/A	N/A	34
Hatched	0.472	28.41	4.37	10.82	38	43	45
Hatched	0.463	25.96	4.53	11.39	34	39	39
Hatched	0.498	31.69	3.94	11.33	41	51	55
Hatched	0.438	29.72	3.87	10.29	34	36	36
Mean	0.350857	20.8521	3.84143	9.93143	36.75	42.25	32.2857
SD	0.218741	6.16302	0.761998	1.63804	2.94746	5.62917	10.06
Mean Unfirtilized	0.166	11.8533	2.46333	6.86333	N/A	N/A	18
Mean Unhatched	0.363286	20.0843	4.24	10.66	N/A	N/A	31.8571
Mean Hatched	0.46775	28.945	4.1775	10.9575	36.75	42.25	43.75
SD Unfirtilized	0.0315066	0.499956	0.109646	0.311805	N/A	N/A	2.94392
SD Unhatched	0.0382126	0.81393	0.272397	0.212468	N/A	N/A	2.41593
SD Hatched	0.021452	2.08159	0.279408	0.444487	2.94746	5.62917	7.25862

## Sheet: Instars
Stages	Mantid 1 (Male)	Mantid 2	Mantid 3	Mantid 4	Mantid 5	Mantid 6	Mantid 7 (Male)	Mantid 8(Male)	Mantid 9	Mantid 10	Mantid 11	Mantid 12	Mantid 13	Mantid 14	Mantid 15	Mantid 16(Male)	Mantid 17(Male)	Mantid 18(Male)	Mantid 19	Mantid 20	Mantid 21(Male)	Mantid 22(Male)	Mantid 23	Mantid 24(Male)	Mantid 25	Mantid 26(Male)	Mantid 27	Mantid 28(Male)	Mean	SD	SEM	MIN	MAX	Mean male	SD	Mean female	SD
	Male	Female	Female	Female	Female	Female	Male	Female	Female	Female	Female	Female	Female	Female	Female	Male	Male	Male	Female	Female	Male	Male	Female	Male	Female	Male	Female	Male
1st instar	14	10	11	10	11	10	12	10	13	12	10	10	11	12	11	12	11	13	10	14	13	12	13	10	13	10	13	10	11.4643	1.35769	9.40119	10	14	11.5455	1.3727	11.3889	1.33102
2nd instar	11	15	13	14	13	11	10	13	12	12	12	12	13	13	12	13	14	12	12	12	12	12	13	13	12	14	10	14	12.4643	1.04403	0.208806	10	15	12.5455	1.23315	12.5	1.06139
3rd instar	13	11	11	11	11	12	13	13	12	11	10	10	13	10	13	10	10	10	11	12	10	11	10	10	10	11	11	10	11.0714	1.16619	0.233238	10	13	11	1.2792	11.0556	0.936239
4th instar	12	11	15	13	12	11	12	12	10	15	13	15	10	12	12	14	12	11	13	13	13	13	12	10	12	10	12	13	12.25	1.43527	0.287054	10	15	12	1.20605	12.3889	1.46144
5th instar	10	10	10	10	10	14	12	10	14	10	12	13	13	11	12	12	11	11	12	10	12	14	13	12	11	13	12	12	11.6429	1.38684	0.277369	10	14	11.7273	1.13545	11.5556	1.48345
6th instar	89	12	11	11	12	10	87	88	10	12	10	12	12	11	11	93	88	91	14	15	92	92	14	84	12	91	13	93	42.5	38.0324	7.60647	10	93	89.8182	2.72424	16.1111	18.4029
7th instar	N/A	85	15	86	88	95	N/A	N/A	87	87	91	94	13	86	89	N/A	N/A	N/A	93	96	N/A	N/A	87	N/A	13	N/A	87	N/A	75.3125	30.776	7.694	13	96	N/A	N/A	76	29.0395
8th instar	N/A	N/A	94	N/A	N/A	N/A	N/A	N/A	N/A	N/A	N/A	N/A	96	N/A	N/A	N/A	N/A	N/A	N/A	N/A	N/A	N/A	N/A	N/A	88	N/A	N/A	N/A	92.6667	3.39935	N/A	N/A	N/A	N/A	N/A	92.6667	3.39935
9th instar	N/A	N/A	N/A	N/A	N/A	N/A	N/A	N/A	N/A	N/A	N/A	N/A	N/A	N/A	N/A	N/A	N/A	N/A	N/A	N/A	N/A	N/A	N/A	N/A	N/A	N/A	N/A	N/A	N/A	N/A	N/A	N/A	N/A	N/A	N/A	N/A	N/A
Mean	24.8333	22	22.5	22.1429	22.4286	23.2857	24.3333	24.3333	22.5714	22.7143	22.5714	23.7143	22.625	22.1429	22.8571	25.6667	24.3333	24.6667	23.5714	24.5714	25.3333	25.6667	23.1429	23.1667	21.375	24.8333	22.5714	25.3333
SD	28.7252	25.7682	27.0832	26.1065	26.7841	29.3049	28.0397	28.4995	26.3377	26.2826	27.9584	28.7388	27.7531	26.0846	27.0102	30.1367	28.4995	29.6798	28.3693	29.1981	29.831	29.6798	26.0956	27.23	25.1989	29.6278	26.3214	30.2967
Sum	149	154	180	155	157	163	146	146	158	159	158	166	181	155	160	154	146	148	165	172	152	154	162	139	171	149	158	152	157.464
Male	149	N/A	N/A	N/A	N/A	N/A	146	N/A	N/A	N/A	N/A	N/A	N/A	N/A	N/A	154	146	148	N/A	N/A	152	154	N/A	139	N/A	149	N/A	152	148.9
Female	N/A	154	180	155	157	163	N/A	146	158	159	158	166	181	155	160	N/A	N/A	N/A	165	172	N/A	N/A	162	N/A	171	N/A	158	N/A	162.222
																																		148.636	0.555852	243.667	9.96154
																			Mean	SE	SEM	Min	Max
Adult male	47	41	55	52	52	46	47	44	42	39	48								46.6364	4.72077		39	55
Nymph to Death Males	196	187	209	198	200	198	201	172	181	188	200								193.636	10.0839	10.5761	172	209
Male nymph	149	146	154	146	148	152	154	128	139	149	152								147	7.28635
Adult female	115	121	100	111	123	118	123	109	120	119	123	124	124	123	119	119	122		118.412	6.44262		100	124
Nymph to Death females	269	301	255	268	286	264	281	268	278	285	304	279	284	288	291	281	293		280.882	13.0666		255	230
Female nymph	154	180	155	157	163	146	158	159	158	166	181	155	160	165	172	162	171		162.471	9.27441		76	111

## Sheet: Sheet7
SUMMARY OUTPUT
Regression Statistics
Multiple R	0.451451
R Square	0.203808
Adjusted R Square	0.104284
Standard Error	4.9721
Observations	10
ANOVA
	df	SS	MS	F	Significance F
Regression	1	50.6258	50.6258	2.04782	0.190304
Residual	8	197.774	24.7218
Total	9	248.4
	Coefficients	Standard Error	t Stat	P-value	Lower 95%	Upper 95%	Lower 95,0%	Upper 95,0%
Intercept	82.8012	25.3463	3.2668	0.0114106	24.3526	141.25	24.3526	141.25
115	-0.310207	0.216773	-1.43102	0.190304	-0.810087	0.189673	-0.810087	0.189673

## Sheet: Sheet8
SUMMARY OUTPUT
Regression Statistics
Multiple R	0.133279
R Square	0.0177633
Adjusted R Square	-0.105016
Standard Error	7.75325
Observations	10
ANOVA
	df	SS	MS	F	Significance F
Regression	1	8.69693	8.69693	0.144677	0.713576
Residual	8	480.903	60.1129
Total	9	489.6
	Coefficients	Standard Error	t Stat	P-value	Lower 95%	Upper 95%	Lower 95,0%	Upper 95,0%
Intercept	103.317	68.0925	1.5173	0.167666	-53.7048	260.339	-53.7048	260.339
219	0.122148	0.321134	0.380364	0.713576	-0.618389	0.862685	-0.618389	0.862685

## Sheet: Sheet9
t-Test: Two-Sample Assuming Equal Variances
	Variable 1	Variable 2
Mean	129.818	212.545
Variance	53.1636	62.8727
Observations	11	11
Pooled Variance	58.0182
Hypothesized Mean Difference	0
df	20
t Stat	-25.4711
P(T<=t) one-tail	5.11018e-17
t Critical one-tail	1.72472
P(T<=t) two-tail	1.02204e-16
t Critical two-tail	2.08596

## Sheet: Sheet10
t-Test: Two-Sample Assuming Unequal Variances			t-Test: Two-Sample Assuming Unequal Variances
	Variable 1	Variable 2
Mean	129.818	216.294	Mean
Variance	53.1636	71.8456	Variance
Observations	11	17	Observations
Hypothesized Mean Difference	0		Hypothesized Mean Difference
df	24		df
t Stat	-28.7309		t Stat
P(T<=t) one-tail	2.11264e-20		P(T<=t) one-tail
t Critical one-tail	1.71088		t Critical one-tail
P(T<=t) two-tail	4.22527e-20		P(T<=t) two-tail
t Critical two-tail	2.0639		t Critical two-tail

[truncated: 2 more sheets: Sheet1, Records]
